# Supplementary material for: Identification of QTLs Controlling Resistance to Anthracnose Disease in Water Yam (Dioscorea alata)
Source: Genes (Basel). 2022 Feb 14;13(2):347. doi: 10.3390/genes13020347 (PMC8872494; doi:10.3390/genes13020347)
Supplement: Supplementary file 1 [file genes-13-00347-s001.zip]

Archive with 1 entries (1 files):
- genes-1580193-supplementary.pdf
